# Supplementary material for: Navigating Adolescence with PKU: Adherence, Metabolic Control, and Wellbeing in a UK Clinical Centre
Source: Nutrients. 2025 Oct 29;17(21):3409. doi: 10.3390/nu17213409 (PMC12608203; doi:10.3390/nu17213409)
Supplement: Supplementary file 1 [file nutrients-17-03409-s001.zip]

Archive with 2 entries (2 files):
- supplementary table s1.pdf
- supplementary table s2.pdf
